# Supplementary material for: The Effect of Ursolic Acid on Leishmania (Leishmania) amazonensis Is Related to Programed Cell Death and Presents Therapeutic Potential in Experimental Cutaneous Leishmaniasis
Source: PLoS One. 2015 Dec 16;10(12):e0144946. doi: 10.1371/journal.pone.0144946 (PMC4699202; doi:10.1371/journal.pone.0144946)
Supplement: S1 File — (XLSX) [file pone.0144946.s001.xlsx]

## Sheet: Figure3A,B,C
	Cell death in promastigotes (%)
	Gate	Control	EC50 Ursolic Acid	Hydrogen peroxide
	Q1	93.7	54.10	89.40
	Q2	5.36	32.60	9.27
	Q3	0.087	3.67	0.58
	Q4	0.88	9.67	0.78

## Sheet: Figure3D
	Caspase 3/7 (fluorescence)
		Control	EC50 Ursolic Acid	Hydrogen peroxide
	Caspase3/7	867.7	984.4	1637.3

## Sheet: Figure3F
	JC-1 aggregate
	Control	EC50 Ursolic Acid	Hydrogen peroxide
	55.5	157.3	89.1

## Sheet: Figure 4
		Infection index
	Groups	24h	72h
	Control	225.9	568.2
	0.1	122.3	225.0
	1.0	97.1	107.3
	10.0	0	0
	Amp B	49.1	118.9

## Sheet: Figure5
		Nitric oxide
	Groups	24h	72h
	Control	0.6	0.3
	0.1	2.8	1.9
	1.0	4.2	2.1
	10.0	5.6	3.7
	Amp B	0.3	0.2

## Sheet: Figure6
	Lesion size
	Weeks	Control	Ursolic acid 1mg/kg	Ursolic acid 2mg/kg	Glucantime
	1	0.005	0.004	0.001	0.003
	2	1037	0.01	0.036	0.012
	3	1689	0.162	0.228	0.256
	4	2977	0.804	1088	0.058
	5	3547	2144	2166	0.88

## Sheet: Figure 7
	% Parasitism
	Control	100
	Ursolic acid 1.0mg/kg	9.85
	Ursolic acid 2.0mg/kg	2.1
	Glucantime	0.1
